# Supplementary material for: The whole genomic analysis of orf virus strain HN3/12 isolated from Henan province, central China
Source: BMC Vet Res. 2017 Aug 18;13:260. doi: 10.1186/s12917-017-1178-1 (PMC5562994; doi:10.1186/s12917-017-1178-1)
Supplement: Additional file 1: Table S1 — ORFs of HN3/12 compared with the corresponding of ORFV strains YX, NP, GO, SJ1, NZ2, IA82, NA1/11 and SA00. (XLS 64 kb) [file 12917_2017_1178_MOESM1_ESM.xls]

## Sheet: Sheet1
ORF	HN3/12			GO		NP		YX		SJ1		NA1/11		SA00		IA82		NZ2		Predicted function and/or structure
	Start-Stop	Length(aa)	MW (KD)	Length(aa)	% Id (aa)	Length(aa)	% Id (aa)	Length(aa)	% Id (aa)	Length(aa)	% Id (aa)	Length(aa)	% Id (aa)	Length(aa)	% Id (aa)	Length(aa)	% Id (aa)	Length(aa)	% Id (aa)
ORFV1	2699-2250	149	15.51	149	78.5	149	78.5	149	78.5	149	87.2	149	100	150	74	149	96	149	94.6
ORFV2	3221-2862	119	12.2	115	91.6	29	41.9	115	89.9	115	90.8	102	98.33	72	88.2	72	94.1	102	94.1	NF-κB-p65 acetylation inhibitor
ORFV5	3775-3560	71	6.8	87	60.2	96	52.6	87	60.2	51	72.2	51	100	51	100	51	87.3	51	87.3
ORFV7	4338-3859	159	17.03	160	92.5	160	91.2	160	92.5	160	91.9	161	98。14	160	85.2	160	94.3	160	96.2	dUTPase
ORFV8	5951-4401	516	56.03	516	91.7	516	91.5	516	91.3	516	91.3	516	100	516	46.2	516	98.1	516	98.3	Ankyrin/F-box protein
ORFV9	7447-6119	442	48.77	441	95.9	442	95.9	441	95.7	442	95.7	442	100	441	93.6	442	97.1	442	99.1
ORFV10	9436-7505	643	70.1	643	97.7	643	97.7	643	97.7	643	98	643	100	643	97.7	643	98.9	643	98	EEV maturation protein
ORFV11	10643-9507	378	41.73	378	98.4	378	97.9	378	98.4	378	98.4	378	100	378	73.3	378	97.9	378	98.9	EEV envelope phospholipase
ORFV12	10941-10672	89	10.25	89	88.8	89	89.9	89	85.4	89	87.6	89	100	89	87.6	89	94.4	89	92.1
ORFV12.5	11202-11020	60	6.57	60	98.3	60	96.7	60	98.3	60	96.7	60	100	60		60		60	98.3
ORFV13	11250-11489	79	8.76	79	88.6	79	92.4	79	91.1	79	89.9	79	100	79	94.4	79	96.2	79	98.7
ORFV14	11806-11525	93	10.03	95	93.7	93	94.6	95	93.7	95	92.6	91	100	91	94.6	91	95.7	91	96.8	RING-H2 motif protein
ORFV15	13428-11809	539	59.82	539	95.7	539	96.3	539	95.5	539	96.5	539	99.8	539	96.7	539	51.9	539	98.3
ORFV16	14277-13498	259	29.23	258	92.7	260	92.7	258	92.7	260	93.1	260	99.3	260	92.3	260	91.5	260	91.5
ORFV17	14537-14854	105	11.75	105	96.2	105	96.2	105	96.2	105	96.2	105	100	105	95.2	105	94.3	105	94.3	DNA-binding phosophoprotein
ORFV18	16296-14878	472	53	472	98.7	472	98.5	472	98.7	472	98.3	472	100	472	98.9	472	98.7	472	98.7	Poly(A)-polymerase catalytic subunit PAPL
ORFV19	18481-16304	725	80.86	725	97.2	725	97.7	725	97	725	97.8	725	100	725	97.4	725	98.5	725	97.9
ORFV20	19170-18619	183	19.84	183	94	183	93.4	183	92.3	183	93.4	183	100	183	92.3	183	94.5	183	94.5	DsRNA-binding, interferon resistance
ORFV21	19781-19200	193	21.94	193	96.9	193	97.4	193	97.4	193	97.9	193	100	193	97.9	193	98.4	193	98.4	RNA-polymerase subunit RPO30
ORFV22	19868-21571	567	64.91	567	98.6	567	98.8	567	98.6	567	98.2	567	99.7	567	98.4	567	99.1	567	99.5	Poxvirus E6 proteins, virion morphogenesis
ORFV23	21592-22410	272	31.04	272	100	272	100	272	100	272	100	272	100	272	100	272	100	272	100	Membrane protein
ORFV24	22470-23336	288	32.48	292	90.8	292	90.4	292	90.8	292	88.7	292	100	292	88	292	97.2	292	96.2	NF-κB pathway inhibitor
ORFV25	26363-23337	1008	113.95	1008	99.4	1008	99.4	1008	99.5	1008	99.5	1008	99.9	1008	98.8	1008	99.4	1008	99.7	DNA-polymerase
ORFV26	26393-26683	96	11.49	96	100	96	100	96	100	96	100	96	100	96	100	96	100	96	100	ERV/ALR-like protein(IMV redox protein)
ORFV27	27093-26680	137	15.34	137	100	137	97.8	137	97.8	137	98.5	137	100	137	98.5	137	98.5	137	99.3	Virion core protein
ORFV28	29212-27080	710	77.1	718	96.1	718	96.2	718	96	718	96.4	718	100	720	96.5	718	96.9	718	97.3	DNA-binding protein
ORFV29	31648-29255	797	90.16	797	96.7	797	96.2	797	96.6	797	96.2	797	100	797	95.5	797	96.1	797	97.7
ORFV30	32840-31875	321	35.92	321	99.1	321	99.4	321	98.4	321	99.4	321	100	321	98.8	321	99.1	321	99.1	DNA-binding virion protein
ORFV31	33062-32850	70	7.84	70	100	70	100	70	100	70	100	70	100	70	100	70	100	70	100
ORFV32	33929-33069	286	31.35	286	93	285	93	285	93	285	93.7	286	100	285	95.1	285	97.2	285	97.6	DNA-binding phosphoprotein
ORFV33	34198-33962	78	8.42	78	97.4	78	97.4	78	97.4	78	97.4	78	100	78	96.2	78	98.7	78	98.7	IMV membrane protein
ORFV34	35368-34199	389	41.94	389	98.7	389	98.7	389	98.7	389	99	389	99.5	389	72.8	389	98.7	389	99	Telomere-binding protein
ORFV35	36657-35365	430	48.68	430	99.8	430	99.5	430	99.5	430	99.8	430	100	430	99.3	430	100	430	99.8	Virion core protease
ORFV36	36663-38714	683	75.96	683	99.6	683	99.4	683	99.6	683	99.6	683	100	683	99.4	683	98.8	683	99.3	RNA helicase NPH-II
ORFV37	40500-38689	603	68.02	603	98.8	603	98.8	603	98.7	603	98.8	603	99.7	603	99	603	99	603	99.5	Zn-protease, virion morphogenesis
ORFV38	40837-41532	231	25.14	231	98.7	231	98.7	231	98.7	231	97.8	231	100	231	97.7	231	99.1	231	98.7	Late transcription elongation factor
ORFV39	40843-40511	110	12.27	110	94.5	110	93.6	110	94.5	110	92.7	110	100	110	92.7	110	96.4	110	96.4
ORFV40	41870-41457	137	14.98	137	96.4	137	96.4	137	97.1	137	94.2	137	100	137	96.4	137	97.8	137	97.8	Glutaredoxin-like protein
ORFV41	41873-43219	448	48.99	452	95.8	452	96.7	452	95.6	452	95.8	452	100	452	95.1	452	97.3	452	97.8
ORFV42	43221-43412	63	7.33	63	95.2	63	95.2	63	95.2	63	96.8	63	100	63	98.4	63	98.4	63	98.4	RNA-polymerase subunit RPO7
ORFV43	43431-43988	185	19.76	185	97.8	185	98.4	185	98.4	185	98.4	185	100	185	98.4	185	99.5	185	99.5
ORFV44	45181-43985	398	42.83	395	99	395	98.7	398	98.2	398	99	398	100	398	99.2	398	99	398	98.7	Virion core protein
ORFV45	45214-46014	266	30.52	266	100	266	100	266	100	266	100	266	99.6	266	100	266	100	266	100	Late transcription factor VLTF-1
ORFV46	46023-47027	334	36.45	334	95.8	334	96.1	334	96.1	334	92.8	334	100	334	78.4	334	94.4	334	96.1	Myristylated protein
ORFV47	47028-47762	244	26.11	244	98	244	98	244	98	244	98	244	99.6	244	98.8	244	98.8	244	98.4	Myristylated IMV envelope protein
ORFV48	47808-48080	90	10.59	90	98.9	90	98.9	90	98.9	90	98.9	90	98.9	90	97.8	90	97.8	90	98.9
ORFV49	49348-48089	419	45.69	418	96.9	417	96.7	417	96.9	418	96.9	417	99.5	417	97.4	419	98.6	419	98.6
ORFV50	49378-50157	259	28.55	259	97.7	259	97.7	259	97.3	259	97.7	259	100	259	98.5	259	98.8	259	98.5	DNA-binding virion core protein VP8
ORFV51	50180-50566	128	13.77	128	95.3	128	93.8	128	96.1	128	95.3	128	100	128	97.2	128	96.9	128	95.3	Membrane protein
ORFV52	50520-50975	151	16.41	151	100	151	98.7	151	98.7	151	97.4	151	100	151	98.7	151	99.3	151	99.3	IMV membrane protein
ORFV53	51045-52055	336	38.59	336	98.4	336	100	336	99.7	336	100	336	100	336	84.5	336	99.1	336	99.4	Poly(A)-polymerase small subunit VP39 PAPS
ORFV54	51970-52530	186	21.3	186	98.4	186	98.9	186	98.9	186	98.9	186	100	186	99.5	186	98.9	186	99.5	RNA-polymerase subunit RPO22
ORFV55	52984-52481	167	18.25	167	99.4	167	99.4	167	99.4	167	100	167	99.4	167	99.4	167	100	167	99.4	Late membrane protein
ORFV56	53068-56937	1289	145.85	1289	99.2	1289	99.3	1289	99.4	1289	99.2	1289	100	1289	99.2	1289	99.5	1289	99.5	RNA-polymerase subunit RPO147
ORFV57	57527-56982	181	20.2	181	98.3	181	98.3	181	97.8	181	97.2	181	100	181	97.8	181	99.4	181	99.4	Tyrosine phosphatase, virus assembly
ORFV58	57547-58122	191	21.51	191	100	191	100	191	99.5	191	99.5	191	100	191	59.5	191	59.5	191	100	IMV, viral entry
ORFV59	59143-58127	338	37.09	340	62.2	342	96.8	340	97.4	342	96.8	340	100	342	97.4	340	99.7	340	98.5	Immunodominant envelope protein
ORFV60	61558-59144	804	92.25	804	99	804	98.9	804	99	804	99.1	804	100	804	99.1	804	99.8	804	99.8	RNA-polymerase associated protein RAP94
ORFV61	61668-62345	225	24.48	227	88.5	227	89	227	88.5	227	87.2	227	100	227	90.7	229	94.3	220	95.6	Late transcription factor VLTF4
ORFV62	62370-63326	318	36.18	318	99.4	318	99.4	318	98.7	318	99.7	318	100	318	99.7	318	99.7	318	100	DNA topoisomerase type I
ORFV63	63319-63735	138	15.07	138	97.8	138	97.8	138	97.8	138	97.8	138	100	138	97.1	137	97.8	137	98.6
ORFV64	63770-66295	841	95.16	841	99.5	841	99.5	841	99.8	841	99.2	841	100	841	99.5	841	99.8	841	99.9	mRNA capping enzyme large subunit
ORFV65	66727-66257	156	17.17	156	98.1	156	98.1	156	98.1	156	96.8	156	99.4	156	97.4	156	98.1	156	99.4	Virion protein
ORFV66	66711-67376	221	22.66	221	97.3	221	97.7	221	97.7	221	97.7	221	100	221	73.9	221	74.6	221	99.1	Virion protein
ORFV67	67376-68071	231	25.98	232	99.1	232	99.1	232	99.6	232	98.3	232	99.6	232	99.6	232	99.1	232	99.6	Uracil DNA glycosidase
ORFV68	68085-70448	787	88.74	787	99.5	787	99.5	787	99.4	787	99.5	787	100	787	99.1	787	99.5	787	99.7	NTPase
ORFV69	70455-72362	635	71.86	635	99.7	635	99.7	635	99.7	635	99.5	635	100	635	99.7	635	99.5	635	99.4	Early transcription factor
ORFV70	72399-72959	186	20.41	189	94.7	190	95.3	186	95.2	190	95.3	186	100	190	95.8	190	95.3	190	95.8	RNA-polymerase subunit RPO18
ORFV71	72989-73663	224	24.66	224	99.6	224	99.6	224	99.6	224	99.6	224	100	224	99.1	224	100	224	100	NTP pyrophosphohydrolase
ORFV72	75569-73653	638	71.09	638	99.5	638	99.4	638	99.5	638	98.7	638	99。8	638	99.5	638	99.5	638	99.5	Transcription termination factor NPH-I
ORFV73	76202-75636	188	22.05	188	94.1	188	94.7	188	94.1	188	94.7	188	99.5	188	94.1	188	97.3	188	96.3
ORFV74	77120-76251	289	32.78	289	99	289	99	289	99.3	289	99	289	100	289	96	289	95.3	289	100	mRNA capping enzyme small subunit
ORFV75	78798-77161	545	60.53	545	99.8	545	99.8	545	99.8	545	99.6	545	100	545	99.8	545	99.4	545	99.4	Rifampicin resistance protein
ORFV76	79271-78819	150	16.52	150	98	150	98	150	98	150	98	150	100	150	98	150	99.3	150	99.3	Late transcription factor VLTF2
ORFV77	79984-79310	224	26.33	224	99.6	224	100	224	100	224	100	224	100	224	100	224	100	224	100	Late transcription factor VLTF3
ORFV78	80229-79981	82	9.4	83	91.6	83	91.6	83	91.6	83	91.6	79	100	83	91.6	79	93.9	79	93.9	Thioredoxin-like protein
ORFV79	82261-80240	673	74	678	97.8	678	97.8	678	97.8	678	97.8	678	99.4	678	98.4	678	99.1	678	99	Virion core protein P4b precursor
ORFV80	83302-82277	341	34.91	118	80.1	119	84.1	311	83.5	118	86.7	119	100	115	88.5	119	88.9	119	91.8	Virion core protein
ORFV81	83341-83859	172	19.18	173	98.8	173	99.4	173	99.4	173	99.4	135	100	173	99.4	135	99.4	135	98.8	RNA-polymerase subunit RPO19
ORFV82	85002-83866	378	43.14	378	98.9	378	98.9	378	98.9	378	98.1	378	100	378	97.6	378	98.4	377	97.6
ORFV83	87158-85038	706	80.19	706	99.3	706	99.2	706	99.3	706	99.3	706	100	706	83.5	706	83.7	706	100	Early transcription factor
ORFV84	87226-88137	303	34.27	303	99.7	303	99.3	303	99.7	303	99.7	303	100	303	98.7	303	99.7	303	99.7	Intermediate transcription factor VITF-3
ORFV85	88387-88106	93	10.27	93	100	93	100	93	100	93	100	93	100	93	97.8	93	100	93	100	Late virion membrane protein
ORFV86	91119-88402	905	100.03	905	98.8	905	98.9	905	99	905	99.2	905	100	905	99.2	905	99.3	905	99.2	Virion core protein P4a precursor
ORFV87	91134-92144	336	37.33	336	100	336	100	336	99	336	100	336	100	336	100	336	99.4	336	99.7	Virion formation
ORFV88	92918-92145	257	26.24	260	92	262	91.3	259	92.3	260	92.7	260	100	261	91.2	263	93.9	264	93.5	Virion core protein
ORFV89	93213-92935	92	9.81	92	97.8	92	97.8	92	96.7	92	95.7	92	100	92	97.8	92	97.8	92	98.9	Virion membrane protein
ORFV90	93512-93237	91	10.11	91	97.8	91	97.8	91	100	91	100	91	100	91	98.9	91	97.8	91	98.9	IMV phosphorylated membrane protein
ORFV91	93690-93529	53	6.06	53	98.1	53	98.1	53	98.1	53	98.1	53	100	53	98.1	53	98.1	53	98.1	IMV membrane protein
ORFV92	93960-93691	89	9.33	89	98.9	89	97.8	89	97.8	89	97.8	89	100	89	98.7	89	100	89	98.9
ORFV93	95023-93947	358	39.02	358	98.3	358	98.3	358	98.6	358	98.6	358	99.7	358	98	358	98.6	358	98.3	Myristylated protein
ORFV94	95640-95050	196	20.93	196	99.5	196	99.5	196	100	196	99.5	196	100	196	98	196	98	196	98.5	phosphorylated IMV membrane protein
ORFV95	95655-97121	488	53.91	488	99	488	99	488	98.8	488	98.8	488	100	488	99.4	488	99.6	488	99.8	DNA helicase
ORFV96	97368-97093	91	9.28	90	96.7	90	96.7	90	96.7	72	96.7	73	100	72	96.1	73	100	73	100	Zn-finger protein
ORFV97	97704-98993	429	47.38	429	97.7	429	97.9	429	97.7	428	97.9	429	100	429	98.6	429	99.3	429	99.1	DNA-polymerase processivity factor
ORFV98	97705-97379	108	11.73	108	96.3	108	97.2	108	97.2	108	97.2	108	100	108	97.2	108	97.2	108	98.1
ORFV99	98990-99430	146	16.72	146	100	146	100	146	100	146	100	146	100	146	100	146	100	146	100	Holliday junction resolvase
ORFV100	99453-100595	380	42	380	98.2	380	98.4	380	98.7	380	98.4	379	100	380	98.4	379	98.7	379	98.7	Intermediate transcription factor VITF-3
ORFV101	100620-104105	1161	131.15	1161	99.5	1161	99.7	1161	99.7	1161	99.7	1161	99.9	1161	99.7	1161	99.9	1161	98.8	RNA-polymerase subunit RPO132
ORFV102	105801-104205	518	60.15	520	69.4	520	68.9	518	97.3	519	80.3	518	100	520	71	518	97.7	520	69.6	A-type inclusion protein/fusion peptide hybrid
ORFV103	107407-105839	522	61.1	531	52.2	531	52	521	96.6	523	68.7	522	100	531	52.2	522	96.9	531	51.1	A-type inclusion protein
ORFV104	107719-107447	90	10.29	88	81.5	91	82.4	90	92.2	90	90	90	100	90	84.4	90	87.8	90	84.4	Viral fusion peptide
ORFV105	108182-107760	140	15.25	140	98.6	140	98.6	140	98.6	140	98.6	140	100	140	98.6	140	99.3	140	98.6	IMV surface protein
ORFV106	109142-108198	314	35.33	314	98.7	314	97.5	314	99	314	98.7	314	100	314	98.4	314	99	314	98.7	RNA-polymerase subunit RPO35
ORFV107	109324-109142	60	6.43	60	95	60	98.3	60	95	60	96.7	60	100	60	95	60	100	60	100	Virion morphogenesis
ORFV107.5	109474-109325	49	5.19	49	100	49	98	49	100	49	100	49	100	49		49		49	91.8
ORFV108	110308-109493	271	30.52	275	97.5	274	98.5	274	98.9	275	97.1	274	100	274	98.5	273	94.9	246	94.9	DNA packaging protein/ATPase
ORFV109	110393-110875	160	18.24	165	50.9	161	83.1	159	69.9	161	82.5	161	100	165	50.9	160	77	162	91.3	EEV glycoprotein
ORFV110	110894-111391	165	18.64	166	44.8	165	96.4	165	86.1	165	95.8	165	100	166	44.8	165	86.1	165	98.8	EEV glycoprotein
ORFV111	111424-111963	179	20.2	179	94.4	179	93.9	179	93.3	179	95	179	100	179	94.4	179	86.4	179	97.2
ORFV112	112067-112927	286	31.36	281	79.8	272	84.5	281	82.3	264	77.7	288	99.7	288	85.4	275	83.7	276	96.2	chemokine binding protein
ORFV113	112999-113622	207	22.04	194	84.7	208	90	208	88.5	208	84.2	194	100	194	84.7	196	88.2	196	93.3
ORFV114	113666-114706	346	37.95	344	95.1			343	94.2	344	94.8	344	100	344	94.8	344	98	344	97.1
ORFV115	114823-115269	148	16.38	149	80.8			149	82.1	133	100	136	99.3	133	80.8	133	89.9	136	93.9
ORFV116	115338-116054	238	25.17	196	49			196	51.5	236	49.8	116	100	206	49.4	118	88.4	210	86.8
ORFV117	116226-117023	265	29.94	265	95.8			265	94.7			265	99.6	265	95.1	265	98.1	265	98.1	GM-CSF/IL-2 inhibition factor
ORFV118	117226-117585	119	13.3	102	82.4			102	82.4			102	98	102	80.7	102	51.1	102	94.1
ORFV119	117990-118610	206	22.14	204	89.8			192	84.5			168	96.5	204	90.3	202	92.2	202	92.2
ORFV120	119044-119637	197	20.53	192	78			192	76.5	193	78.6	194	88.6	195	78	200	89.1	201	91.5
ORFV121	119758-120657	299	34.13	267	87.1	302	86.1	302	86.8	302	86.1	302	99.7	302	86.4	302	95.3	308	93.5	NF-κB pathway inhibitor
ORFV122	120711-121682	323	35.71	323	93.8	323	93.5	323	93.2	323	93.5	323	100	323	93.5	323	96.9	323	97.2
ORFV123	121773-123350	525	56.5	525	95.2	525	95.4	525	95.4	525	95.4	525	100	525	95.4	513	97.1	525	97.3	Ankyrin/F-box protein
ORFV124	123385-124983	532	57.23	535	95.3	536	96.2	535	95	536	95.5	536	99.8	536	95.5	536	96.2	536	96.4
ORFV125	125077-125598	173	19.03	173	94.8	173	95.4	173	95.4	173	94.8	173	100	173	93.1	173	99.4	173	98.3	Apoptosis inhibitor
ORFV126	125706-127199	497	52.87	497	97	497	97.2	497	97	497	97.6	497	100	497	97	497	99.2	497	99.4	Ankyrin/F-box protein
ORFV127	127278-127838	186	21.73	185	97.3	185	97.3	185	97.3	185	97.8	185	100	184	96.2	185	94.6	185	97.3	IL-10-like protein
ORFV128	127997-129502	501	53.5	501	95.2	501	95.4	501	94.6	501	95.2	501	99.8	501	95.8	406	75.8	501	96.8	Ankyrin/F-box protein
ORFV129	129562-131112	516	55.79	516	93.2	516	93.4	516	93	516	93	516	100	516	92.6	520	96.9	520	96.2	Ankyrin/F-box protein
ORFV130	131201-132697	498	56.83	498	99.4	498	99.6	498	99.6	498	99.6	498	100	498	99.4	498	98.8	498	99	Serine/threonine protein kinase
ORFV131	132657-133334	225	23.54	225	92	208	92.5	225	94.7	208	92.9	208	99.6	208	92	208	95.6	208	97.8	Membrane protein
ORFV132	133383-133784	133	14.86	134	37	134	35.1	143	68.3	134	37.7	126	100	134	38.3	132	79.1	125	93.2	VEGF-like protein
ORFV134	133945-134394	149	15.51	149	78.5			149	78.5	149	87.2	149	100	150	74	149	96	149	94.6	Unknown
